# Supplementary material for: Development of an LC-MS/MS Method for Non-Invasive Biomonitoring of Neonicotinoid and Systemic Herbicide Pesticide Residues in Bat Hair
Source: Toxics. 2022 Feb 5;10(2):73. doi: 10.3390/toxics10020073 (PMC8878529; doi:10.3390/toxics10020073)
Supplement: Supplementary file 1 [file toxics-10-00073-s001.zip]

Archive with 1 entries (1 files):
- toxics-1365145-supplementary.pdf
